# Supplementary material for: Walnut (J. regia) Agro-Residues as a Rich Source of Phenolic Compounds
Source: Biology (Basel). 2021 Jun 15;10(6):535. doi: 10.3390/biology10060535 (PMC8232793; doi:10.3390/biology10060535)
Supplement: Supplementary file 1 [file biology-10-00535-s001.zip]

Archive with 1 entries (1 files):
- biology-1252153-supplementary.pdf
